# Supplementary material for: Biomarkers and Psychological Factors Associated with Distress in Children, Adolescents, and Young Adults Undergoing MRI Neuroimaging: A Systematic Review of Observational Studies with Clinical Recommendations
Source: Healthcare (Basel). 2026 Apr 25;14(9):1160. doi: 10.3390/healthcare14091160 (PMC13163460; doi:10.3390/healthcare14091160)
Supplement: Supplementary file 1 [file healthcare-14-01160-s001.zip]

Archive with 3 entries (3 files):
- Suppementary Material S2. QUIPS with reason-R1.pdf
- Supplementary Material S1. Search strategy.pdf
- Supplementary Material S3. PRISMA checklist.pdf
